# Supplementary material for: Detection of Senecionine in Dietary Sources by Single-Use Electrochemical Sensor
Source: Micromachines (Basel). 2021 Dec 20;12(12):1585. doi: 10.3390/mi12121585 (PMC8709324; doi:10.3390/mi12121585)
Supplement: Supplementary file 1 [file micromachines-12-01585-s001.zip]

Archive with 1 entries (1 files):
- micromachines-1448160-SM.pdf
